# Supplementary material for: Effect of Trace Metal Ions on the Conformational Stability of the Visual Photoreceptor Rhodopsin
Source: Int J Mol Sci. 2023 Jul 7;24(13):11231. doi: 10.3390/ijms241311231 (PMC10342768; doi:10.3390/ijms241311231)
Supplement: Supplementary file 1 [file ijms-24-11231-s001.zip]

Archive with 1 entries (1 files):
- ijms-2470112-supplementary.pdf
